# Supplementary material for: Negative and positive interspecific interactions involving jellyfish polyps in marine sessile communities
Source: PeerJ. 2023 Feb 27;11:e14846. doi: 10.7717/peerj.14846 (PMC9979834; doi:10.7717/peerj.14846)
Supplement: Supplemental Information 2 [file peerj-11-14846-s002.zip]

Archive with 49 entries (38 files):
- aurelia/
- aurelia/leaveoneoutdata/
- aurelia/manovaresults/
- aurelia/aureliaproject/
- aurelia/aureliaproject/data/
- aurelia/aureliaproject/data/treatmentapplied.txt
- aurelia/aureliaproject/data/environmentaldata.txt
- aurelia/aureliaproject/data/alldata.txt
- aurelia/aureliaproject/diagnosticplots/
- aurelia/aureliaproject/latex/
- aurelia/aureliaproject/stan/
- aurelia/aureliaproject/stan/run4chainsode_growthfacil.sh
- aurelia/aureliaproject/stan/run4chainsode_overgrowth.sh
- aurelia/aureliaproject/stan/aureliaode_facilitation.stan
- aurelia/aureliaproject/stan/aureliaode_overgrowth.stan
- aurelia/aureliaproject/stan/aureliamanova.stan
- aurelia/aureliaproject/stan/aureliaode_facil_vague.stan
- aurelia/aureliaproject/stan/aureliaode_FPFO.stan
- aurelia/aureliaproject/stan/aureliamanova_noscrape.stan
- aurelia/aureliaproject/stan/run4chainsode_facil_vague.sh
- aurelia/aureliaproject/stan/aureliaode_growthfacil.stan
- aurelia/aureliaproject/stan/aureliaode.stan
- aurelia/aureliaproject/stan/aureliamanova_nodepth.stan
- aurelia/aureliaproject/stan/run4chainsode_overgrowth_manysim.sh
- aurelia/aureliaproject/stan/aureliaode_facil.stan
- aurelia/aureliaproject/stan/aureliaode_overgrowth_sbc.stan
- aurelia/aureliaproject/stan/run4chainsode_facilitation.sh
- aurelia/aureliaproject/stan/envdata.stan
- aurelia/aureliaproject/stan/aureliaode_frequency.stan
- aurelia/aureliaproject/stan/run4chains.sh
- aurelia/aureliaproject/stan/run4chainsode_FPFO.sh
- aurelia/aureliaproject/stan/run4chainsode.sh
- aurelia/aureliaproject/stan/run4chains_nointeract.sh
- aurelia/aureliaproject/stan/aureliamanova_nointeract.stan
- aurelia/aureliaproject/stan/run4chainsode_protection.sh
- aurelia/aureliaproject/stan/aureliamanova_sbc.stan
- aurelia/aureliaproject/stan/aureliaode_protection.stan
- aurelia/aureliaproject/stan/run4chainscvinteraction.sh
- aurelia/aureliaproject/stan/run4chainsode_frequency.sh
- aurelia/aureliaproject/stan/run4chainscvnointeraction.sh
- aurelia/aureliaproject/stan/run4chainscvnodepth.sh
- aurelia/aureliaproject/stan/run4chainsode_facil.sh
- aurelia/aureliaproject/stan/run4chainscvnoscrape.sh
- aurelia/aureliaproject/R/
- aurelia/aureliaproject/R/aureliafuncs.R
- aurelia/aureliaproject/R/aurelia.R
- aurelia/simodedata/
- aurelia/oderesults/
- readme.txt
