# Supplementary material for: Negative and positive interspecific interactions involving jellyfish polyps in marine sessile communities
Source: PeerJ. 2023 Feb 27;11:e14846. doi: 10.7717/peerj.14846 (PMC9979834; doi:10.7717/peerj.14846)
Supplement: Supplemental Information 2 [file peerj-11-14846-s002.zip › aurelia/aureliaproject/stan/run4chainsode_facil_vague.sh]

#!/bin/bash
for i in {1..4}
do
    ./aureliaode_facil_vague sample num_samples=2500 num_warmup=2500 save_warmup=1 algorithm algorithm=hmc engine=nuts max_depth=20 random seed=12345 id=$i data file=../data/dynamicdata.txt output file=../../oderesults/ode_facil_vague$i.csv refresh=10 &
done
wait
